# Supplementary material for: Simultaneous high‐resolution T2‐weighted imaging and quantitative T 2 mapping at low magnetic field strengths using a multiple TE and multi‐orientation acquisition approach
Source: Magn Reson Med. 2022 May 12;88(3):1273–81. doi: 10.1002/mrm.29273 (PMC9322579; doi:10.1002/mrm.29273)
Supplement: Supplementary file 1 — Appendix S1. [file MRM-88-1273-s001.zip]

Archive with 3 entries (3 files):
- mrm29273-sup-0001-Supinfo/MRM_29273_multiEcho_triplaneT2Mapper_withDenoising.py
- mrm29273-sup-0001-Supinfo/MRM_29273_multiEchoT2Mapper.c
- mrm29273-sup-0001-Supinfo/MRM_29273_triplane_SRImageReconViaANTS.py
